# Supplementary material for: Harnessing BiOI/V2O5 Nanocomposites: Advanced Bifunctional Catalysts for Visible-Light Driven Environmental Remediation and Antibacterial Activity
Source: Molecules. 2025 Jun 6;30(12):2500. doi: 10.3390/molecules30122500 (PMC12196363; doi:10.3390/molecules30122500)
Supplement: Supplementary file 1 [file molecules-30-02500-s001.zip]

Archive with 1 entries (1 files):
- molecules-3629411-supplementary.pdf
